# Supplementary material for: Screen Printed Antennas on Fiber-Based Substrates for Sustainable HF RFID Assisted E-Fulfilment Smart Packaging
Source: Materials (Basel). 2021 Sep 23;14(19):5500. doi: 10.3390/ma14195500 (PMC8509514; doi:10.3390/ma14195500)
Supplement: Supplementary file 1 [file materials-14-05500-s001.zip]

Archive with 1 entries (1 files):
- materials-1298708-supplementary.pdf
